# Supplementary material for: Hypothesis: Low Vitamin A and D Levels Worsen Clinical Outcomes When Children with Sickle Cell Disease Encounter Parvovirus B19
Source: Nutrients. 2022 Aug 19;14(16):3415. doi: 10.3390/nu14163415 (PMC9414848; doi:10.3390/nu14163415)
Supplement: Supplementary file 1 [file nutrients-14-03415-s001.zip]

Archive with 1 entries (1 files):
- nutrients-1781858-supplementary.pdf
